# Supplementary material for: Long noncoding RNA expression profile reveals lncRNAs signature associated with extracellular matrix degradation in kashin-beck disease
Source: Sci Rep. 2017 Dec 14;7:17553. doi: 10.1038/s41598-017-17875-0 (PMC5730583; doi:10.1038/s41598-017-17875-0)
Supplement: Supplementary file 3 — Dataset 1 [file 41598_2017_17875_MOESM3_ESM.xlsx]

## Sheet: excel S1. Significant_Correlati
Source.GeneSymbol	Target.GeneSymbol	Correlation	P.value
ENSG00000261817.1	FGF7	-0.991501	1.27e-05
ENSG00000204837.2	FGF7	0.995382	2.78e-06
ENSG00000269614.1	FGF7	0.993933	5.49e-06
ENSG00000268566.1	SMOC2	-0.990493	1.68e-05
ENSG00000223652.2	CCDC103	0.99813	2.9e-07
ENSG00000232855.1	---	0.995035	3.33e-06
XR_427355.1	LOC101927757	0.997868	4.03e-07
XLOC_011064	SPP1	-0.990531	1.67e-05
RNA95948	LOC101927668	0.992352	9.78e-06
ENSG00000235166.2	LOC101927668	0.990512	1.68e-05
XLOC_004141	LOC101927668	0.996266	1.63e-06
NR_105040.1	LOC101927668	0.993247	7.17e-06
RNA95539	LOC101927668	0.990625	1.63e-05
ENSG00000241469.2	lnc-EBF3-5	-0.997785	4.43e-07
XLOC_010544	CD248	-0.997517	5.89e-07
ENSG00000261666.1	SLIT3	0.990134	1.85e-05
XR_244309.2	LOC102723649	0.993863	5.65e-06
XR_426818.1	PLAU	0.99146	1.29e-05
nc017	PLAU	0.994917	3.53e-06
ENSG00000244337.2	LINC00883	-0.99163	1.23e-05
ENSG00000247675.2	LINC00883	0.994973	3.43e-06
XR_242293.2	DKK3	-0.990357	1.74e-05
ENSG00000228863.4	CFAP43	-0.990926	1.5e-05
ENSG00000248215.1	CFAP43	-0.992742	8.59e-06
LIT3491	PTTG1	0.99483	3.68e-06
XR_241539.1	ERICH2	0.994247	4.81e-06
ENSG00000253295.1	ERICH2	-0.99023	1.8e-05
ENSG00000258414.1	ERICH2	-0.99388	5.61e-06
AB073649	PER3	0.998005	3.41e-07
XLOC_007011	---	-0.994736	3.85e-06
XLOC_005244	RBM44	-0.995516	2.58e-06
XLOC_003495	INMT	0.996605	1.29e-06
RNA95285	INMT	-0.991651	1.22e-05
XLOC_009176	---	0.995147	3.14e-06
XR_247152.2	---	0.991883	1.14e-05
XLOC_009837	SHISA9	-0.993711	6e-06
DMC1	SHISA9	-0.990439	1.71e-05
XR_241538.1	PGM5P4-AS1	-0.991605	1.23e-05
XR_247152.2	PCDHB2	-0.992376	9.71e-06
ENSG00000197934.4	PCDHB2	-0.992034	1.08e-05
ENSG00000265987.1	HDAC9	0.990487	1.69e-05
ENSG00000250541.1	PPAP2B	0.994103	5.11e-06
ENSG00000234290.2	PPAP2B	0.991633	1.22e-05
MUC19	PPAP2B	0.994065	5.2e-06
ENSG00000228173.1	LAMA1	0.99517	3.11e-06
ENSG00000228412.2	FERD3L	-0.991743	1.18e-05
XLOC_003547	PARM1	-0.995211	3.04e-06
XLOC_003547	FIGN	0.991752	1.18e-05
RNA94997	---	0.994782	3.77e-06
ENSG00000205054.2	WISP2	-0.991067	1.44e-05
LOC100996569	WISP2	0.990846	1.53e-05
XLOC_011603	PRTFDC1	0.995747	2.26e-06
LIT3491	CCNB1	0.990255	1.79e-05
XLOC_001748	IPP	0.993983	5.38e-06
ENSG00000273143.1	IPP	-0.994213	4.88e-06
ENSG00000257228.1	GPR123	0.994125	5.06e-06
ENSG00000231698.1	C2CD4B	0.993888	5.59e-06
nc-HOXC6-238	PRKCH	-0.995944	2.01e-06
LOC100128361	CNIH2	0.991634	1.22e-05
ENSG00000264982.1	STK32A	0.992702	8.71e-06
XLOC_011948	STK32A	-0.998244	2.48e-07
LIT2083	RARB	-0.992725	8.64e-06
XLOC_004467	RARB	0.994515	4.27e-06
LIT3491	AURKA	0.993868	5.64e-06
ENSG00000254894.1	OR9G4	0.997827	4.22e-07
ENSG00000273143.1	OR9G4	0.991044	1.45e-05
XLOC_006850	---	-0.99692	1.01e-06
ISM1-AS1	---	0.993889	5.59e-06
XLOC_006247	AOC2	-0.993857	5.66e-06
ENSG00000263684.1	AOC2	-0.993254	7.15e-06
ENSG00000243004.1	AOC2	-0.993892	5.58e-06
RNA33742	---	0.990644	1.62e-05
ENSG00000251339.1	SPAG6	-0.993561	6.37e-06
ENSG00000240498.2	---	0.992191	1.03e-05
XR_243076.1	---	0.994922	3.52e-06
ENSG00000223469.1	---	0.990943	1.49e-05
ENSG00000236800.1	ZDHHC11	-0.990386	1.73e-05
uc.254+	LOC102577426	0.992589	9.05e-06
XLOC_003225	LOC102577426	0.990998	1.47e-05
XR_428552.1	lnc-CBLB-4	0.996038	1.89e-06
ENSG00000227681.1	lnc-CBLB-4	-0.992854	8.26e-06
XLOC_008360	lnc-FAM19A5-1	0.9917	1.2e-05
ENSG00000235166.2	lnc-FAM19A5-1	0.992098	1.06e-05
XLOC_014511	lnc-FAM19A5-1	0.995631	2.42e-06
RNA95436	lnc-FAM19A5-1	0.992812	8.38e-06
ENSG00000258969.1	lnc-FAM19A5-1	0.995811	2.18e-06
NR_105040.1	lnc-FAM19A5-1	0.993506	6.5e-06
ENSG00000223829.1	lnc-FAM19A5-1	0.990949	1.49e-05
ENSG00000259779.1	lnc-FAM19A5-1	0.99165	1.22e-05
LOC100506365	ALX4	0.991344	1.33e-05
XLOC_000895	ALX4	-0.994155	5e-06
ENSG00000244337.2	IPPK	-0.990355	1.75e-05
ENSG00000247675.2	IPPK	0.991006	1.47e-05
ENSG00000256546.1	IPPK	-0.991074	1.44e-05
ENSG00000237321.1	AOC3	0.992645	8.88e-06
ENSG00000227195.4	SHC4	-0.993942	5.47e-06
ENSG00000232110.3	FGF21	-0.998531	1.59e-07
ENSG00000244953.1	KCNG2	0.992054	1.08e-05
XLOC_000816	KCNG2	-0.991441	1.3e-05
ENSG00000240373.1	RGCC	0.99234	9.82e-06
uc.210-	FBLN1	0.993616	6.23e-06
XLOC_010804	FBLN1	0.996213	1.69e-06
ENSG00000227734.1	FBLN1	0.995148	3.14e-06
XR_430362.1	DYSF	-0.99409	5.14e-06
XR_426914.1	MYOCD	0.990435	1.71e-05
ENSG00000268566.1	GCG	0.990658	1.61e-05
XR_108740.3	GCG	0.993598	6.28e-06
ENSG00000253671.1	APOD	0.993186	7.33e-06
XLOC_000008	FBLN2	0.991288	1.35e-05
XLOC_011064	MDK	-0.991258	1.37e-05
BC148262	MDK	0.990198	1.82e-05
XLOC_001679	LOC728755	0.991366	1.32e-05
XLOC_003225	lnc-RP11-201M22.1.1-1	0.991193	1.39e-05
XR_241730.1	OR10AG1	0.991621	1.23e-05
XR_427767.1	OR10AG1	0.994343	4.61e-06
LOC100996569	OR10AG1	0.992288	9.99e-06
XR_244763.2	OR10AG1	0.993364	6.87e-06
XLOC_011180	---	0.995085	3.24e-06
XLOC_009828	---	0.994922	3.52e-06
ENSG00000259129.1	---	0.993139	7.46e-06
ENSG00000260760.1	---	0.991755	1.18e-05
ENSG00000269898.1	USP46	-0.993719	5.99e-06
ENSG00000262099.1	AQP9	0.993801	5.79e-06
XLOC_012091	AQP9	0.994492	4.31e-06
XR_244847.1	LOC729930	0.992839	8.3e-06
RNA95450	LOC729930	0.994175	4.96e-06
RNA95539	LOC729930	0.991404	1.31e-05
XR_427217.1	LOC101928521	0.990565	1.65e-05
XR_245788.1	LOC101928521	-0.992925	8.06e-06
DQ570835	KCNV1	-0.995152	3.14e-06
XLOC_011173	KCNV1	0.993674	6.09e-06
XLOC_011177	KCNV1	0.992086	1.07e-05
XLOC_002788	KCNV1	-0.99226	1.01e-05
ENSG00000232740.1	ITPRIP	0.993372	6.84e-06
RNA96099	ITPRIP	0.993563	6.36e-06
XLOC_001418	NRG3	0.990664	1.61e-05
LOC100128675	---	0.99845	1.82e-07
XR_244847.1	ASTN1	0.997261	7.53e-07
XLOC_010915	ASTN1	0.992486	9.36e-06
XLOC_004141	ASTN1	0.998717	1.13e-07
NR_105040.1	ASTN1	0.991442	1.3e-05
XR_427738.1	ASTN1	0.990378	1.74e-05
RNA95539	ASTN1	0.992146	1.05e-05
RNA95946	---	-0.995694	2.33e-06
ENSG00000229205.2	PXYLP1	-0.99087	1.52e-05
XLOC_004104	TNFAIP6	-0.990246	1.8e-05
ENSG00000255366.1	LINC01301	-0.990731	1.58e-05
ENSG00000230102.3	PFN3	0.991866	1.14e-05
XLOC_002612	PFN3	0.99012	1.85e-05
ENSG00000247402.2	LOC100506885	-0.99461	4.09e-06
ENSG00000248605.1	LOC100506885	-0.991083	1.44e-05
ENSG00000254101.1	LOC100506885	-0.991444	1.29e-05
XR_427734.1	CLDN11	-0.997468	6.19e-07
ENSG00000259349.1	ZDHHC11	0.994722	3.88e-06
ENSG00000247402.2	ZDHHC11	-0.995505	2.6e-06
ENSG00000254101.1	ZDHHC11	-0.991419	1.3e-05
XLOC_005634	ZDHHC11	0.992215	1.02e-05
ENSG00000226476.1	ZDHHC11	-0.992921	8.07e-06
ENSG00000227195.4	LTC4S	0.990482	1.69e-05
XLOC_011173	LTC4S	0.991998	1.1e-05
uc.163+	LTC4S	0.990159	1.84e-05
XLOC_011177	LTC4S	0.994071	5.18e-06
XLOC_013685	LTC4S	-0.993645	6.16e-06
ENSG00000261713.1	C3orf67	-0.996179	1.73e-06
ENSG00000253985.1	ZNF620	0.99342	6.72e-06
uc.87+	PAX6	0.993336	6.94e-06
XLOC_005634	PAX6	-0.993586	6.31e-06
ENSG00000234828.3	PAX6	0.99216	1.04e-05
ENSG00000232740.1	IL6	0.990745	1.57e-05
RNA96099	IL6	0.995443	2.69e-06
ENSG00000259058.1	IL6	0.991589	1.24e-05
RNA95677	---	0.993277	7.09e-06
ENSG00000228412.1	---	-0.996181	1.73e-06
ENSG00000232224.1	MDFIC	-0.99014	1.84e-05
ENSG00000258414.1	PRTFDC1	0.994661	3.99e-06
AK289390	KIR2DS2	-0.994576	4.15e-06
ENSG00000241479.1	---	0.995605	2.45e-06
RNA147096	LOC644838	0.992838	8.3e-06
XLOC_010028	CHRM3	0.991342	1.33e-05
ENSG00000253295.1	DUSP4	-0.991686	1.21e-05
ENSG00000258414.1	DUSP4	-0.997693	4.9e-07
ENSG00000225956.1	ITIH6	0.994035	5.26e-06
ISM1-AS1	ITIH6	0.992896	8.14e-06
ENSG00000224271.1	GRIA1	-0.995479	2.63e-06
uc.78-	---	-0.99159	1.24e-05
XLOC_010952	FBXO2	0.991305	1.35e-05
XLOC_005244	FBXO2	0.993275	7.1e-06
ENSG00000247498.5	LOC100996671	-0.991642	1.22e-05
ENSG00000264982.1	TAS2R7	-0.996223	1.68e-06
XLOC_002301	UGT2B11	0.993278	7.09e-06
ENSG00000228173.1	MYADML2	0.99053	1.67e-05
uc.163+	CH25H	0.99639	1.5e-06
RNA146929	OMD	0.992177	1.04e-05
ENSG00000251151.2	LOC729159	0.992745	8.58e-06
RNA95634	TNFRSF1B	-0.996978	9.63e-07
ENSG00000259349.1	lnc-CD46-3	-0.992688	8.75e-06
ENSG00000253108.1	TRAF5	0.993884	5.6e-06
ENSG00000253104.1	TRAF5	0.991539	1.26e-05
ENSG00000254894.1	NAV2	0.991581	1.24e-05
AB073649	NAV2	-0.99119	1.39e-05
ENSG00000227681.1	FBXL16	0.990784	1.56e-05
LOC100507559	THRB	-0.993123	7.5e-06
ENSG00000254894.1	HTRA3	0.992025	1.09e-05
XR_241403.1	XLOC_l2_013461	0.99203	1.08e-05
ENSG00000229388.1	XLOC_l2_013461	0.993141	7.46e-06
ENSG00000226317.1	OR2T34	0.993815	5.76e-06
ENSG00000259264.1	PAGE2B	0.993177	7.36e-06
ENSG00000237767.1	PAGE2B	0.991764	1.18e-05
RNA147144	PAGE2B	0.994151	5.01e-06
XLOC_005502	PAGE2B	0.991976	1.1e-05
ENSG00000225872.2	PAGE2B	0.997157	8.26e-07
LOC100130700	PAGE2B	0.995203	3.05e-06
XLOC_002131	PAGE2B	0.990154	1.84e-05
ENSG00000224095.1	PAGE2B	0.992703	8.7e-06
BC035400	CHRNG	0.993329	6.96e-06
ENSG00000231290.1	CHRNG	0.991566	1.25e-05
ENSG00000251364.2	CHRNG	-0.990892	1.51e-05
ENSG00000231064.1	GPNMB	-0.993339	6.93e-06
LOC100506365	LOC102724425	0.9941	5.12e-06
XLOC_000649	LOC102724425	0.998718	1.13e-07
XLOC_006247	NXF5	0.993523	6.46e-06
ENSG00000236678.2	NXF5	0.99506	3.29e-06
ENSG00000263684.1	NXF5	0.991627	1.23e-05
XLOC_001483	NXF5	0.99062	1.63e-05
ENSG00000243004.1	NXF5	0.991365	1.32e-05
XR_242293.2	---	-0.99321	7.27e-06
ENSG00000260011.2	XPNPEP3	0.997937	3.71e-07
XLOC_005547	CDH19	0.993464	6.61e-06
XR_429620.1	EVA1C	0.990697	1.6e-05
XLOC_006793	EVA1C	0.991979	1.1e-05
ENSG00000260848.1	ADRA1D	0.992116	1.06e-05
ENSG00000226169.1	ADRA1D	0.991382	1.32e-05
XR_244488.2	ADRA1D	0.991904	1.13e-05
RNA94997	TNNI1	0.995295	2.91e-06
XLOC_005502	TNNI1	0.99141	1.31e-05
XR_243076.1	TNNI1	0.992773	8.5e-06
DQ570835	PLTP	-0.994864	3.62e-06
XLOC_011173	PLTP	0.990828	1.54e-05
XLOC_002788	PLTP	-0.994863	3.62e-06
XLOC_003495	---	0.993955	5.44e-06
XLOC_009828	---	0.990545	1.66e-05
ENSG00000240497.2	HAAO	0.990905	1.51e-05
ENSG00000204706.8	HAAO	0.99207	1.07e-05
ENSG00000264235.1	HAAO	-0.994171	4.97e-06
ENSG00000236107.3	STEAP1	0.994814	3.71e-06
XLOC_013027	LOC100130920	0.990228	1.8e-05
ENSG00000263450.1	LOC100130920	0.994039	5.25e-06
XLOC_000294	SH2D4B	-0.992756	8.54e-06
RNA96040	PER3	-0.991482	1.28e-05
ENSG00000236800.1	LIPN	0.990079	1.87e-05
XLOC_002630	BMX	0.991459	1.29e-05
ENSG00000231711.2	---	-0.997663	5.06e-07
ENSG00000267345.1	---	-0.990344	1.75e-05
XLOC_002886	---	0.993837	5.71e-06
ENSG00000272677.1	---	-0.994389	4.52e-06
ENSG00000253295.1	---	0.992357	9.77e-06
XLOC_007735	---	0.997394	6.65e-07
ENSG00000232855.1	---	0.998041	3.26e-07
ENSG00000241469.2	SLC3A1	-0.994408	4.48e-06
ENSG00000261690.1	LINC00687	0.993734	5.95e-06
ENSG00000253726.1	HLA-DQB1	0.990319	1.76e-05
ENSG00000258007.1	HLA-DQB1	0.993551	6.39e-06
ENSG00000263684.1	HLA-DQB1	0.992192	1.03e-05
ENSG00000224095.1	HLA-DQB1	0.9906	1.64e-05
XLOC_014280	HLA-DQB1	0.992189	1.03e-05
ENSG00000269898.1	---	0.991393	1.31e-05
ENSG00000255886.1	---	0.992784	8.46e-06
ENSG00000227310.2	WSCD2	-0.991052	1.45e-05
ENSG00000232855.2	PER2	-0.992738	8.6e-06
XLOC_001640	XLOC_l2_011885	0.99308	7.62e-06
LIT3491	CENPE	0.991778	1.17e-05
XR_427767.1	FAM205A	0.990807	1.55e-05
ENSG00000205054.2	FAM205A	-0.998567	1.49e-07
ENSG00000241369.1	OTOP3	0.991003	1.47e-05
XR_427355.1	CFAP74	0.991157	1.41e-05
ENSG00000253834.1	CFAP74	0.992067	1.07e-05
ENSG00000257126.1	CAMTA1	-0.990468	1.7e-05
XLOC_001953	AVIL	0.993531	6.44e-06
ENSG00000226897.1	OTC	0.993195	7.31e-06
XLOC_006850	SMAGP	0.992249	1.01e-05
RNA96009	---	0.993402	6.77e-06
LIT2083	---	-0.990339	1.75e-05
XLOC_005629	UGT2B15	-0.991382	1.32e-05
XLOC_006850	---	-0.993518	6.48e-06
ENSG00000228956.3	OR52E8	0.997348	6.95e-07
ENSG00000238197.1	ECM2	0.994905	3.55e-06
ENSG00000242767.1	HOXC11	-0.994715	3.89e-06
XLOC_010054	DPEP1	0.991154	1.41e-05
XLOC_013057	FAM43B	-0.999619	5.43e-09
RNA147049	LAMA4	0.994933	3.5e-06
ENSG00000237234.2	LAMA4	0.993512	6.49e-06
ENSG00000260228.1	POT1-AS1	-0.993022	7.78e-06
ENSG00000223652.2	POT1-AS1	0.990801	1.55e-05
XLOC_013057	---	0.990524	1.67e-05
XR_241552.1	---	0.99178	1.17e-05
ENSG00000241213.1	---	0.995546	2.54e-06
XR_246462.2	FRMPD3	-0.990511	1.68e-05
XLOC_002771	---	0.99556	2.52e-06
ENSG00000259895.1	---	0.990543	1.66e-05
RNA95285	---	0.990391	1.73e-05
XLOC_003223	---	0.994	5.34e-06
RNA147436	GSAP	-0.99419	4.93e-06
XLOC_003172	---	0.993816	5.76e-06
XLOC_003739	TFF2	0.995584	2.48e-06
RNA94967	TFF2	0.99138	1.32e-05
DMC1	KRTAP20-3	0.996175	1.73e-06
ENSG00000225956.1	---	0.992136	1.05e-05
XR_427018.1	OR52H1	-0.991732	1.19e-05
ENSG00000177406.4	XLOC_l2_010348	0.992365	9.74e-06
XR_429154.1	THSD7A	-0.991649	1.22e-05
XLOC_012695	---	0.994638	4.03e-06
ENSG00000235051.2	---	0.991096	1.43e-05
DQ570835	LINC01256	-0.992041	1.08e-05
XLOC_011173	LINC01256	0.995588	2.48e-06
XLOC_011177	LINC01256	0.997322	7.12e-07
XLOC_002788	LINC01256	-0.994031	5.27e-06
uc.210-	FBLN1	0.992835	8.31e-06
XLOC_010804	FBLN1	0.99671	1.19e-06
ENSG00000228412.1	FBLN1	-0.99126	1.37e-05
XLOC_010952	ROR2	0.993777	5.85e-06
XLOC_003195	ROR2	-0.991262	1.36e-05
HIX0114733	ROR2	-0.99384	5.7e-06
ENSG00000272108.1	GPR153	-0.992419	9.57e-06
ENSG00000226524.1	GPR153	-0.994798	3.74e-06
XR_428319.1	GPR153	-0.991067	1.44e-05
BC035052	RXFP2	0.994561	4.18e-06
XLOC_006304	RXFP2	-0.990399	1.73e-05
RNA146908	PMAIP1	-0.99356	6.37e-06
ENSG00000233396.1	lnc-PPIAL4G-7	-0.991046	1.45e-05
XLOC_003172	lnc-PPIAL4G-7	-0.993606	6.26e-06
uc.128+	lnc-PPIAL4G-7	0.995873	2.1e-06
ENSG00000224095.1	LOC644919	0.992355	9.77e-06
ENSG00000254887.1	KRTAP29-1	0.994588	4.13e-06
LOC100996570	C10orf120	0.991732	1.19e-05
ENSG00000238197.1	ADAMTS9	0.990651	1.61e-05
XLOC_008360	lnc-CCDC33-1	0.99127	1.36e-05
ENSG00000259264.1	lnc-CCDC33-1	0.993976	5.39e-06
ENSG00000205054.2	lnc-CCDC33-1	-0.990286	1.78e-05
LOC100996569	lnc-CCDC33-1	0.994764	3.8e-06
RNA95436	lnc-CCDC33-1	0.99051	1.68e-05
NR_105040.1	lnc-CCDC33-1	0.991181	1.4e-05
ENSG00000253205.1	lnc-CCDC33-1	0.990906	1.51e-05
ENSG00000223829.1	lnc-CCDC33-1	0.991407	1.31e-05
XLOC_002131	lnc-CCDC33-1	0.994626	4.05e-06
ENSG00000248692.1	lnc-CCDC33-1	0.99094	1.49e-05
ENSG00000204706.8	OPALIN	0.992939	8.02e-06
XLOC_008611	OPALIN	0.990295	1.77e-05
ENSG00000255958.1	HOXB2	-0.992006	1.09e-05
RNA147756	ASPN	-0.992478	9.39e-06
XLOC_001784	lnc-FAM72C-2	-0.990782	1.56e-05
ENSG00000229801.1	lnc-FAM72C-2	0.993645	6.16e-06
XLOC_004141	LOC101929080	0.992664	8.82e-06
RNA95539	LOC101929080	0.995903	2.06e-06
XLOC_001483	LOC101929080	0.99011	1.86e-05
ENSG00000251160.1	LOC101929080	0.990265	1.79e-05
XLOC_013370	IGFBP1	-0.990704	1.59e-05
ENSG00000273143.1	IGFBP1	0.994737	3.85e-06
ENSG00000229388.1	TDRD6	0.995918	2.04e-06
ENSG00000237986.2	TRIM49D1	0.997066	8.94e-07
LOC100506885	AQP11	0.997257	7.56e-07
ENSG00000251442.1	DLGAP5	-0.9916	1.24e-05
XR_243076.1	C2orf48	0.990621	1.63e-05
XLOC_000377	C2orf48	-0.998761	1.04e-07
ENSG00000251003.3	---	0.990214	1.81e-05
XLOC_005369	---	0.993416	6.73e-06
XLOC_003829	---	0.990658	1.61e-05
ENSG00000270075.1	---	0.991755	1.18e-05
ENSG00000234830.2	---	0.995087	3.24e-06
ENSG00000267782.1	---	0.990809	1.55e-05
DEFA11P	GRIA4	0.992623	8.94e-06
ENSG00000254211.1	C9orf135-AS1	0.99097	1.48e-05
ENSG00000225070.1	---	-0.992007	1.09e-05
ENSG00000184115.11	KCTD12	-0.993399	6.78e-06
ENSG00000226317.1	OTOP1	0.993231	7.22e-06
XR_429228.1	HHIP	-0.992213	1.02e-05
ENSG00000232224.1	HHIP	0.99652	1.37e-06
ENSG00000254703.2	PALM	-0.994631	4.05e-06
ENSG00000257228.1	EFHD1	-0.992548	9.17e-06
ENSG00000256637.2	KLHL32	0.991762	1.18e-05
XLOC_006726	DEPTOR	0.994451	4.39e-06
ENSG00000254343.2	DEPTOR	0.990022	1.9e-05
XLOC_003425	CALY	0.990701	1.59e-05
ENSG00000259264.1	LINC01102	0.992407	9.61e-06
ENSG00000237767.1	LINC01102	0.995171	3.1e-06
RNA147144	LINC01102	0.99115	1.41e-05
ENSG00000225872.2	LINC01102	0.992659	8.83e-06
ENSG00000224095.1	LINC01102	0.993176	7.36e-06
XLOC_003195	GRM7	0.993824	5.74e-06
HIX0114733	GRM7	0.993397	6.78e-06
ASO3592	IL13RA2	-0.994004	5.33e-06
AB074166	IL13RA2	-0.995254	2.97e-06
ENSG00000260125.1	OR10A2	0.994463	4.37e-06
XLOC_008694	OR10A2	0.995764	2.24e-06
ENSG00000259264.1	OR10A2	0.991567	1.25e-05
LOC100996569	OR10A2	0.991405	1.31e-05
ENSG00000258007.1	OR10A2	0.990494	1.68e-05
ENSG00000237767.1	OR10A2	0.991989	1.1e-05
XLOC_002131	OR10A2	0.99299	7.87e-06
ENSG00000224095.1	OR10A2	0.990869	1.52e-05
XLOC_005244	CYP39A1	0.990704	1.59e-05
ENSG00000167912.5	TOX	0.990102	1.86e-05
ENSG00000262099.1	TOX	0.991165	1.4e-05
XR_244488.2	TOX	0.991571	1.25e-05
ENSG00000227195.4	---	0.991485	1.28e-05
XLOC_001679	---	0.995057	3.29e-06
ENSG00000259319.1	ID4	0.992159	1.04e-05
ENSG00000272183.1	ID4	-0.990301	1.77e-05
RNA95677	MECOM	0.990252	1.79e-05
ENSG00000261666.1	DLX5	-0.992842	8.29e-06
XLOC_005629	---	-0.990034	1.89e-05
ENSG00000237234.2	LAMA4	0.991142	1.41e-05
ENSG00000230615.1	PRR11	0.991166	1.4e-05
ENSG00000248692.1	PRR11	0.990823	1.54e-05
AB073649	MAMDC2	-0.991391	1.31e-05
ENSG00000259349.1	---	-0.990944	1.49e-05
XLOC_003825	ESF1	0.995614	2.44e-06
ENSG00000260233.1	CFI	0.99295	7.98e-06
XLOC_009649	HRG	0.991704	1.2e-05
RNA95948	HRG	0.992878	8.19e-06
XLOC_008360	HRG	0.995284	2.93e-06
XR_241730.1	HRG	0.992186	1.03e-05
XLOC_014511	HRG	0.994139	5.04e-06
RNA95436	HRG	0.993185	7.34e-06
ENSG00000223829.1	HRG	0.992887	8.16e-06
XLOC_006344	HRG	0.992412	9.59e-06
ENSG00000259779.1	HRG	0.996099	1.82e-06
ENSG00000261446.1	HRG	0.991109	1.42e-05
XLOC_001418	NLGN1	0.992907	8.11e-06
ENSG00000251141.1	FAM83F	-0.991768	1.18e-05
ENSG00000259264.1	BMS1P17	0.991625	1.23e-05
ENSG00000258007.1	BMS1P17	0.99115	1.41e-05
ENSG00000237767.1	BMS1P17	0.997805	4.33e-07
RNA147144	BMS1P17	0.991546	1.26e-05
ENSG00000224095.1	BMS1P17	0.992171	1.04e-05
RNA96099	SLC10A1	0.992953	7.98e-06
ENSG00000241769.3	XLOC_l2_015641	0.997301	7.26e-07
AK309922	LOC645427	0.990001	1.91e-05
ENSG00000230102.3	RSPH1	-0.998162	2.78e-07
ENSG00000264235.1	RSPH1	0.998574	1.47e-07
RNA147360	CRY1	0.99082	1.54e-05
uc.402+	CRY1	-0.992017	1.09e-05
ENSG00000270075.1	OLFM1	-0.990692	1.6e-05
XLOC_013027	OLFM1	-0.993517	6.48e-06
ENSG00000197934.4	OLFM1	-0.991701	1.2e-05
ENSG00000267782.1	OLFM1	-0.992078	1.07e-05
ENSG00000227681.1	PRTG	0.994992	3.4e-06
nc082	PRTG	0.992783	8.46e-06
ENSG00000227310.2	PRTG	-0.990282	1.78e-05
ENSG00000177406.4	PRTG	0.990085	1.87e-05
ENSG00000226169.1	---	0.994618	4.07e-06
ENSG00000229233.1	GRAMD2	0.990118	1.85e-05
ENSG00000269019.1	lnc-ESR2-1	-0.991407	1.31e-05
ENSG00000229388.1	ZBTB32	-0.993767	5.87e-06
AK311400	COL5A1-AS1	-0.990301	1.77e-05
ENSG00000231764.4	AEBP1	-0.993416	6.73e-06
XLOC_007053	NEK7	0.991462	1.29e-05
ENSG00000233452.1	MYEF2	0.992202	1.03e-05
ENSG00000251141.1	lnc-FGF10-3	0.991389	1.32e-05
ENSG00000247498.5	PLA2G3	-0.992948	7.99e-06
XR_428473.1	FOXD4L5	0.994628	4.05e-06
RNA96009	lnc-ASTN2-3	0.995098	3.22e-06
XLOC_007667	lnc-ASTN2-3	0.991104	1.43e-05
ENSG00000267582.1	lnc-ASTN2-3	0.991346	1.33e-05
XLOC_012821	B4GALNT3	-0.990067	1.88e-05
XLOC_005621	B4GALNT3	-0.992882	8.18e-06
XLOC_001418	B4GALNT3	-0.994009	5.32e-06
ENSG00000234830.2	OR6B1	0.994264	4.77e-06
ENSG00000273226.1	DUSP5	0.991727	1.19e-05
ENSG00000238120.1	LOC100506737	0.993139	7.46e-06
XLOC_010028	CD1B	0.990802	1.55e-05
XLOC_010059	NDC80	0.990095	1.87e-05
ENSG00000257126.1	TENM2	-0.990468	1.69e-05
ENSG00000264235.1	TENM2	0.991898	1.13e-05
nc-HOXA9-76	C16orf97	-0.990128	1.85e-05
ENSG00000253985.1	---	0.991322	1.34e-05
XLOC_000034	WNT6	0.994526	4.25e-06
ENSG00000223404.1	ADAMTSL3	-0.991704	1.2e-05
ASO1872	MMP1	0.991859	1.14e-05
ENSG00000231290.1	---	0.992324	9.88e-06
ENSG00000226751.1	KAL1	-0.99582	2.17e-06
XLOC_005621	KAL1	-0.993654	6.14e-06
ENSG00000249419.1	lnc-SULF1-3	0.99437	4.55e-06
ENSG00000231711.2	MRPS27	0.994415	4.46e-06
ENSG00000267345.1	MRPS27	0.992103	1.06e-05
AB073649	ZNF311	0.990012	1.9e-05
XR_429228.1	LOC728040	-0.990659	1.61e-05
XLOC_006938	NXF2	0.99664	1.25e-06
XLOC_003225	HEATR4	0.991363	1.33e-05
ENSG00000253348.1	ASPN	-0.992799	8.42e-06
ENSG00000267627.1	ASPN	-0.992355	9.77e-06
ENSG00000267286.1	HAS1	-0.990212	1.81e-05
ENSG00000273226.1	PODNL1	-0.993845	5.69e-06
ENSG00000249419.1	PODNL1	-0.995447	2.68e-06
ENSG00000229801.1	PODNL1	0.99018	1.83e-05
LIT3491	KIF2C	0.995467	2.65e-06
AK094644	LRRC17	0.994473	4.35e-06
XR_427738.1	MYBPC1	0.994555	4.19e-06
XLOC_004629	---	-0.99013	1.85e-05
XLOC_003222	---	0.990688	1.6e-05
ENSG00000228322.1	---	0.990328	1.76e-05
ENSG00000228213.1	CDH13	0.99043	1.71e-05
ENSG00000223745.2	CDH13	-0.99748	6.11e-07
ENSG00000267649.1	---	0.991405	1.31e-05
HIX0036280	SLC28A1	0.993886	5.59e-06
nc015	SLC28A1	0.994266	4.77e-06
ENSG00000261105.1	---	0.997674	5.01e-07
ENSG00000261105.1	---	0.997133	8.44e-07
ENSG00000265489.1	ITGA7	0.994305	4.69e-06
ENSG00000256508.2	ITGA7	0.998243	2.48e-07
